# Supplementary material for: Sublethal effects of parasitism on ruminants can have cascading consequences for ecosystems
Source: Proc Natl Acad Sci U S A. 2022 May 9;119(20):e2117381119. doi: 10.1073/pnas.2117381119 (PMC9171767; doi:10.1073/pnas.2117381119)
Supplement: Supplementary File [file pnas.2117381119.sd05.txt]

# Sensitivity analysis for Koltz et al.
# Author: David Civitello
# Last update: 12/16/2021

# This script compiles a definition of the plant-herbivore-parasite model
# written in C to speed up computation
# It then generates random parameter sets using the latin hypercube design
# and simulates the model 60,000 times with and without the parasite
# The results of these simulations are used for global sensitivity analysis
# using Partial Rank Correlation Coefficients (PRCCs)

# Load relevant packages
library(deSolve) # For numerically integrating the model
library(lhs)     # For latin hypercube sampling
library(epiR)    # For sensitivity analysis by PRCC
library(BBmisc)  # For error catching
library(ggplot2) # Plotting
library(cowplot) # Plotting
theme_set(theme_cowplot()) # Setting my favorite plotting theme

#################### Note on running the simulation code ######################
# Uncomment the block of code below this comment if you intend to rerun the simulations
# needed for the sensitivity analysis. If you do not want to rerun the simulations,
# you can skip down below to use the output .csv file provided to build the plots

# # Compiling the ODE model definition in C requires rtools
# rtools <- "C:\\Rtools\\bin"
# gcc <- "C:\\Rtools\\gcc-4.6.3\\bin"
# path <- strsplit(Sys.getenv("PATH"), ";")[[1]]
# new_path <- c(rtools, gcc, path)
# new_path <- new_path[!duplicated(tolower(new_path))]
# Sys.setenv(PATH = paste(new_path, collapse = ";"))
# 
# 
# setwd("C:/RData")
# 
# # compile the full model from C definition
# dyn.unload("Eco_worm.dll") # unload dll
# system("R CMD SHLIB Eco_worm.c")
# dyn.load("Eco_worm.dll") # Load dll
# 
# # Compile the parasite-free model from C definition
# dyn.unload("Eco_No_worm.dll") # unload dll
# system("R CMD SHLIB Eco_No_worm.c")
# dyn.load("Eco_No_worm.dll") # Load dll
# 
# 
# 
# # Parameters used in the main text simulations (except for alpha_i parameters, which were varied over large ranges)
# params = c(
#   # autotroph pars
#   r=0.2, K=200000, # plant pars from (Porter and Remkes 1990, Oecologia) and Trudell and White 1981
#   # Host pars
#   f =2, h_A = 50000, yy = 0.25/70, d_H = 3e-4, # from Holleman 1979, 1981 (f_H), Trudell and White 1981 (h_A), d_H approx to 10%/year from Skogland 1989
#   # Parasite pars
#   alpha_I = 1e-4, alpha_S = 1e-4, alpha_F = 1e-4, rho = 284, sigma = 0.3, d_P = 0.03, d_E = 0.1, k=2) # Verschave 2014 (rho, sigma, d_P), Grenfell 1986 (d_E), Shaw and Dobsond 1995 (k)
# 
# inits = c(A = 20000, H = 10, P = 1, E = 0)
# 
# 
# 
# 
# 
# # Setting up minimum and maximum parameter values for the latin hypercube sampler
# 
# min_pars =c( # autotroph pars
#   r=0.02, K=20000, # plant pars from (Porter and Remkes 1990, Oecologia) and Trudell and White 1981
#   # Host pars
#   f =0.2, h_A = 5000, yy = 0/70, d_H = 3e-5, # from Holleman 1979, 1981 (f_H), Trudell and White 1981 (h_A), d_H approx to 10%/year from Skogland 1989
#   # Parasite pars
#   alpha_I = -8, alpha_S = -8, alpha_F = -8, rho = 28.4, sigma = 0, d_P = 0.003, d_E = 0.01, k=0.2) # Verschave 2014 (rho, sigma, d_P), Grenfell 1986 (d_E), Shaw and Dobsond 1995 (k)
# 
# max_pars = c(
#   # autotroph pars
#   r=2, K=2000000, # plant pars from (Porter and Remkes 1990, Oecologia) and Trudell and White 1981
#   # Host pars
#   f =20, h_A = 500000, yy = 1/70, d_H = 3e-3, # from Holleman 1979, 1981 (f_H), Trudell and White 1981 (h_A), d_H approx to 10%/year from Skogland 1989
#   # Parasite pars
#   alpha_I = -3, alpha_S = -3, alpha_F = -3, rho = 2840, sigma = 1, d_P = 0.3, d_E = 1, k=20) # Verschave 2014 (rho, sigma, d_P), Grenfell 1986 (d_E), Shaw and Dobsond 1995 (k)
# 
# 
# # Function that pulls together the latin hypercube sample
# # If parameters are constrained to 0 - 1, we set 0 and 1 as min/max
# # For alpha_i parameters, we set 10^-8 and 10^-3 as min/max
# # For other parameters, we vary 10-fold above and below values in Table 1 as min/max
# # Because alpha_i parameters vary of 5 orders of magnitude, we sample them on log10-transformed
# # space to get a more even distribution.
# par_ranges = function(par_min, par_max, iterations){
#   lhs_draw = randomLHS(n=iterations, k=length(par_min))
#   for(i in 1:length(par_min)){
#     lhs_draw[,i] = lhs_draw[,i]*(par_max[i] - par_min[i]) + par_min[i]
#   }
#   colnames(lhs_draw) = names(par_min)
#   # Rescales the virulence parameters to more evenly sample the log-space
#   lhs_draw[,"alpha_I"] = 10^lhs_draw[,"alpha_I"]
#   lhs_draw[,"alpha_S"] = 10^lhs_draw[,"alpha_S"]
#   lhs_draw[,"alpha_F"] = 10^lhs_draw[,"alpha_F"]
#   # Return lhs result
#   lhs_draw
# }
# 
# # Sets up the 60,000 parameter combinations needed
# lhs_pars = par_ranges(min_pars, max_pars, 60000)
# 
# # Sets up initial conditions for simulations WITH the parasite
# inits = c(A = 200000, H = 10, P = 10, E = 0)
# 
# # Sets up vectors to store model output
# CV_H = numeric(length(lhs_pars[,1])) # Coefficient of variation for hosts
# Parasites = numeric(length(lhs_pars[,1])) # Binary indicator: are hosts cycling?
# Plants = numeric(length(lhs_pars[,1])) # log-transformed mean plant abundance
# 
# # Simulate the model 60,000 times, catch integration errors caused by "bad" parameter sets
# # Store results from the last 10,000 time steps out of 100,000 total time steps
# for(i in 1:length(lhs_pars[,1])){
#   # Need to catch errors and failures in the numerical integrator
#   #capture.output(run <- lsoda(y = inits, times=seq(0, 100000, by=1), parms = lhs_pars[i,], func=Eco_Worm, maxsteps=1e6))
#   capture.output(run <- try(lsoda(y = inits, times=seq(0, 100000, by=1), parms = lhs_pars[i,], func="derivs", dllname = "Eco_worm", initfunc="initmod",  maxsteps=1e5)))
#   if(is.error(run)){next}else{
#     if(attributes(run)$istate[1] != 2){
#       CV_H[i] = NA
#       Parasites[i] = NA # log-transformed mean, just for better viewing
#       Plants[i] = NA}else{
#       # if no errors, record the result
#       CV_H[i] = sd(run[90001:100000,"H"])/mean(run[90001:100000,"H"])
#       Parasites[i] = log(mean(run[90001:100000, "P"])+1) # log-transformed mean, just for better viewing
#       Plants[i] = log(mean(run[90001:100000, "A"]))
#       }
# 
#     print(i)
#   }
# }
# 
# # Set up initial conditions and parameter combinations for model WITHOUT parasite
# initsU = c(A = 200000, H = 10)
# lhs_parsU = subset(lhs_pars, select=c("r", "K", "f", "h_A", "yy", "d_H"))
# PlantsU = numeric(length(lhs_parsU[,1]))
# 
# # Simulate the model 60,000 times, catch integration errors caused by "bad" parameter sets
# # Store results from the last 10,000 time steps out of 100,000 total time steps
# for(i in 1:length(lhs_pars[,1])){
#   # Need to catch errors and failures in the numerical integrator
#   #capture.output(run <- lsoda(y = inits, times=seq(0, 100000, by=1), parms = lhs_pars[i,], func=Eco_Worm, maxsteps=1e6))
#   capture.output(run <- try(lsoda(y = initsU, times=seq(0, 100000, by=1), parms = lhs_parsU[i,], func="derivs", dllname = "Eco_No_worm", initfunc="initmod",  maxsteps=1e5)))
#   if(is.error(run)){next}else{
#     if(attributes(run)$istate[1] != 2){
#       PlantsU[i] = NA
#       }else{
#       # if no errors, record the result
#     PlantsU[i] = log(mean(run[90001:100000, "A"]))}
#     print(i)
#   }
# }
#
## Collect all relevant output and save as csv
#simulation_output = data.frame(lhs_pars, CV_H, Parasites, Plants, PlantsU, Plant_change = Plants - PlantsU)
#write.csv(simulation_output, file="Eco_Worm_LHS_1.csv")

#### Start from here if provided with the results of the simulations ####
setwd("C:/RData")

# Ran 60,000 simulations from the model with random parameters drawn via Latin Hypercube Sampling
# Each parameter set is run with and without the parasite
# Any parameters in the 0-1 range varied over their entire range
# All 3 alpha parameters varied from 10^-8 - 10^-3
# All other parameters varied 10-fold above and below the estimate we used in the main text
# All parameters that were not constrained to 0 - 1 were sampled uniformly in log10 space to more evenly sample their ranges

lhs_F = read.csv("Eco_Worm_LHS_1.csv")


# Subset the dataframe so that we only looked at parameter sets where the parasite persisted
# This cut down the dataset from 60,000 simulations to about 40,000 simulations
Parasite_persistence = subset(lhs_F, Parasites > 0 & CV_H >= 0)

# Add a column to indicate whether the system was oscillating or not; 1 = cycling, 0 = stable
Parasite_persistence[,"Cycle"] = ifelse(Parasite_persistence[,"CV_H"] > 0, 1, 0)


# Conduct a global sensitivity analysis for all model parameters using two endpoints: coefficient of variation for host density and the cycling indicator
# CV for hosts is a continuous description of cycling. If zero, the model is stable, if positive there is cycling. Larger CV means relatively larger amplitude cycles
# The cycling indicator is just a binary outcome, so it simplifies some of this information, but it matches the main text and the tradition of plotting qualitative model behavior, e.g., in bifucation plots

# The global sensitivity analysis used is based on the Partial Rank Correlation Coefficient
# It is useful for monotonic relationships between input parameters and model outputs, and does not assume linearity
# It is generally described in reviews/methods papers as having good performance

# Convert the data set variables into ranked variables
ranked = apply(Parasite_persistence, 2, rank)

# Subset the data frame to just the input parameters and the appropriate model output
ranked_CV = ranked[,c("r", "K", "f", "h_A", "yy", "d_H", "alpha_I", "alpha_S", "alpha_F", "rho", "sigma", "d_P", "d_E", "k", "CV_H")]
ranked_Cycle = ranked[,c("r", "K", "f", "h_A", "yy", "d_H", "alpha_I", "alpha_S", "alpha_F", "rho", "sigma", "d_P", "d_E", "k", "Cycle")]
ranked_PlantChange = ranked[,c("r", "K", "f", "h_A", "yy", "d_H", "alpha_I", "alpha_S", "alpha_F", "rho", "sigma", "d_P", "d_E", "k", "Plant_change")]

# Conduct the PRCC analysis, using epiR package, combine results table with input parameter labels
prcc_CV = data.frame("Parameter" = c("r", "K", "f", "h_A", "y", "d_H", "alpha_I", "alpha_S", "alpha_F", "rho", "sigma", "d_P", "d_E", "k"), epi.prcc(ranked_CV))
prcc_Cycle = data.frame("Parameter" = c("r", "K", "f", "h_A", "y", "d_H", "alpha_I", "alpha_S", "alpha_F", "rho", "sigma", "d_P", "d_E", "k"), epi.prcc(ranked_Cycle))
prcc_PlantChange = data.frame("Parameter" = c("r", "K", "f", "h_A", "y", "d_H", "alpha_I", "alpha_S", "alpha_F", "rho", "sigma", "d_P", "d_E", "k"), epi.prcc(ranked_PlantChange))

# Plot the results
ggplot(data=prcc_CV, aes(x=Parameter, y=est)) + geom_point() +
  geom_linerange(aes(ymin=lower, ymax=upper)) +  geom_hline(yintercept=0, linetype="dashed") +
  ylim(c(-1, 1)) + labs(x="Parameter", y="Partial rank correlation coefficient, CV for hosts")

ggplot(data=prcc_Cycle, aes(x=Parameter, y=est)) + geom_point() +
  geom_linerange(aes(ymin=lower, ymax=upper))  +  geom_hline(yintercept=0, linetype="dashed") + 
  ylim(c(-1, 1)) + labs(x="Parameter", y="Partial rank correlation coefficient, Cycling")

ggplot(data=prcc_PlantChange, aes(x=Parameter, y=est)) + geom_point() +
  geom_linerange(aes(ymin=lower, ymax=upper))  +  geom_hline(yintercept=0, linetype="dashed") + 
  ylim(c(-1, 1)) + labs(x="Parameter", y="Partial rank correlation coefficient, Relative plant change")


# Summary: The general dynamics are consistent with our results from the Caribou parameter set
# harm to ingestion is stablizing. It is the only parameter with a strong, negative coefficient in the 
# sensitivity analysis. In contrast, harm to fecundity or survival are both modestly destabilizing.
# On top of that, parasite aggregation is stablizing, since k, which is essentially an inverse of aggregation,
# has a strong positive coefficient in the sensitivity analysis.

# A more in depth look at harm to survival indicates an interaction with aggregation
# Harm to survival is stabilizing at low values of k (which are realistic), but destabilizing
# at high values of k (which are not seen for macroparasites). The below code just explores this
# with very simple approaches.

summary(lm(CV_H ~ alpha_S*k, data=Parasite_persistence))

low_k = subset(Parasite_persistence, k <=5)
high_k = subset(Parasite_persistence, k >=5)
par(mfrow=c(2,2))
plot(CV_H ~ alpha_S, data=Parasite_persistence, log="x")
plot(CV_H ~ alpha_S, data=low_k, log="x",  col="red")
plot(CV_H ~ alpha_S, data=high_k, log="x",  col="blue")

cor(low_k$CV_H, low_k$alpha_S)
cor(high_k$CV_H, high_k$alpha_S)
